# Supplementary material for: Morphology and phylogenetic analysis of two new deep-sea species of Chrysogorgia (Cnidaria, Octocorallia, Chrysogorgiidae) from Kocebu Guyot (Magellan seamounts) in the Pacific Ocean
Source: Zookeys. 2019 Oct 17;881:91–107. doi: 10.3897/zookeys.881.34759 (PMC6813173; doi:10.3897/zookeys.881.34759)
Supplement: XML Treatment for Chrysogorgia ramificans [file zookeys.881.34759-treatment1.xml]

<!DOCTYPE tp:taxon-treatment
  PUBLIC "-//TaxonX//DTD Taxonomic Treatment Publishing DTD v0 20100105//EN" "tax-treatment-NSO.dtd">
<tp:taxon-treatment xmlns:tp="http://www.plazi.org/taxpub"><tp:treatment-meta><kwd-group><label>Taxon classification</label><kwd><named-content xmlns:xlink="http://www.w3.org/1999/xlink" content-type="kingdom">Animalia</named-content></kwd><kwd><named-content xmlns:xlink="http://www.w3.org/1999/xlink" content-type="order">Alcyonacea</named-content></kwd><kwd><named-content xmlns:xlink="http://www.w3.org/1999/xlink" content-type="family">Chrysogorgiidae</named-content></kwd></kwd-group><mixed-citation publication-type="journal"><person-group><name><surname>Xu</surname><given-names>Yu</given-names></name><name><surname>Li</surname><given-names>Yang</given-names></name><name><surname>Zhan</surname><given-names>Zifeng</given-names></name><name><surname>Xu</surname><given-names>Kuidong</given-names></name></person-group><article-title>Morphology and phylogenetic analysis of two new deep-sea species of <italic><tp:taxon-name><tp:taxon-name-part taxon-name-part-type="genus" reg="Chrysogorgia">Chrysogorgia</tp:taxon-name-part></tp:taxon-name></italic> (<tp:taxon-name><tp:taxon-name-part taxon-name-part-type="phylum">Cnidaria</tp:taxon-name-part></tp:taxon-name>, <tp:taxon-name><tp:taxon-name-part taxon-name-part-type="subclass">Octocorallia</tp:taxon-name-part></tp:taxon-name>, <tp:taxon-name><tp:taxon-name-part taxon-name-part-type="family">Chrysogorgiidae</tp:taxon-name-part></tp:taxon-name>) from Kocebu Guyot (Magellan seamounts) in the Pacific Ocean</article-title><source>Zookeys</source><day>17</day><month>10</month><year>2019</year><volume>881</volume><fpage>91</fpage><lpage>107</lpage><pub-id pub-id-type="doi">10.3897/zookeys.881.34759</pub-id></mixed-citation></tp:treatment-meta><tp:nomenclature><tp:taxon-name><object-id xmlns:xlink="http://www.w3.org/1999/xlink" content-type="arpha" xlink:type="simple">F0FA3D58-9277-5CD3-B6F2-AC66E5601466</object-id>
                <tp:taxon-name-part taxon-name-part-type="genus" reg="Chrysogorgia">Chrysogorgia</tp:taxon-name-part>
                <tp:taxon-name-part taxon-name-part-type="species" reg="ramificans">ramificans</tp:taxon-name-part>
                <object-id xmlns:xlink="http://www.w3.org/1999/xlink" content-type="zoobank" xlink:type="simple">http://zoobank.org/DF4284E7-CC5E-4AE7-94C8-4E84366387E9</object-id>
              </tp:taxon-name><tp:taxon-status xmlns:xlink="http://www.w3.org/1999/xlink" xlink:type="simple">sp. nov.</tp:taxon-status><xref ref-type="fig" rid="F2">Figs 2</xref><xref ref-type="fig" rid="F3">, 3</xref></tp:nomenclature><tp:treatment-sec sec-type="Holotype" id="SECID0EZCAE"><title>Holotype.</title><p><ext-link xmlns:xlink="http://www.w3.org/1999/xlink" ext-link-type="gen" xlink:href="MBM286307" xlink:type="simple">MBM286307</ext-link>, station FX-Dive 174 (<named-content xmlns:xlink="http://www.w3.org/1999/xlink" content-type="dwc:verbatimCoordinates" xlink:type="simple"><named-content content-type="geo-json" specific-use="{&#34;type&#34;:&#34;Point&#34;,&#34;coordinates&#34;:[153.244833,17.498833]}" id="NCID0ECDAE" xlink:type="simple">17°29.93'N, 153°14.69'E</named-content></named-content>), Kocebu Guyot, depth 1831 m, 8 April 2018. GenBank accession number: <ext-link xmlns:xlink="http://www.w3.org/1999/xlink" ext-link-type="gen" xlink:href="MK431863" xlink:type="simple">MK431863</ext-link>.</p></tp:treatment-sec><tp:treatment-sec sec-type="diagnosis" id="SECID0EHDAE"><title>Diagnosis.</title><p><italic><tp:taxon-name><tp:taxon-name-part taxon-name-part-type="genus" reg="Chrysogorgia">Chrysogorgia</tp:taxon-name-part></tp:taxon-name></italic> (tertiary “group A, Spiculosae” – rods or spindles in the tentacles and the body wall) with a short basal stem leading to a bottlebrush-shaped main stem, giving of a single major branch also bottlebrush-shaped. Minor branches subdivided dichotomously, up to fourth order, with the first branch internode 20–30 mm long. Branching sequence 1/3R in two large branches and 2/5R in the basal stem. Polyps 2–4 mm tall with a thin neck. Sclerites of polyp body of large and thick rods and spindles with many warts. Small scales and rods in tentacles with many warts. Scales in coenenchyme elongate with irregular edges and a few warts.</p></tp:treatment-sec><tp:treatment-sec sec-type="description" id="SECID0EUDAE"><title>Description.</title><p>Specimen about 73 cm long with the holdfast not recovered. Main stem forming two large bottlebrush-shaped branches whose axis has a brown metallic luster. The larger branch is 49 cm long and the other 45 cm long. The basal stem about 24 cm long and 4 mm in diameter (Fig. <xref ref-type="fig" rid="F2">2C</xref>). Branching sequences differing from bottom to top, 2/5R in the basal stem and 1/3R in the two large branches. Branches subdivided dichotomously, up to fourth order, the first branch internodes 20–30 mm long, with the terminal branchlets up to 41 mm. Distance between adjacent branches 8–12 mm, and orthostiche intervals about 30 mm in the two large branches and 50 mm at the bottom. Polyps thin, about 2–4 mm long and 1.0–1.5 mm wide at bases, with a long neck less than 1 mm wide. Two to four polyps on the first internodes, up to eight on terminal branchlets (Fig. <xref ref-type="fig" rid="F2">2D</xref>). No polyps on main axis internodes.</p><p>Rods and spindles of base of polyp body wall large and thick, rarely branched, with many warts on surface, and measuring 247–628 × 109–180 μm, with an average of 430 × 136 μm (Figs <xref ref-type="fig" rid="F2">2D</xref>, <xref ref-type="fig" rid="F3">3C</xref>). Rods and spindles longitudinally arranged in the polyp neck extending to the rachis of tentacles, all covered with many warts, and measuring 95–520 × 25–96 μm, with an average of 304 × 54 μm (Fig. <xref ref-type="fig" rid="F3">3A</xref>). Scales of pinnules small with coarse edges and many warts on surface, and measuring 114–214 × 29–49 μm, with an average of 146 × 36 μm (Fig. <xref ref-type="fig" rid="F3">3B</xref>). Scales elongated and flat in coenenchyme with dentate edges and a few warts, and measuring 139–553 × 35–87 μm, with an average of 267 × 61 μm (Fig. <xref ref-type="fig" rid="F3">3D</xref>).</p><fig id="F2" position="float" orientation="portrait"><object-id xmlns:xlink="http://www.w3.org/1999/xlink" content-type="doi" xlink:type="simple">10.3897/zookeys.881.34759.figure2</object-id><object-id xmlns:xlink="http://www.w3.org/1999/xlink" content-type="arpha" xlink:type="simple">8677570E-D571-597B-8D59-5F3D5562E36A</object-id><label>Figure 2.</label><caption><p>External morphology and polyps of <italic><tp:taxon-name><tp:taxon-name-part taxon-name-part-type="genus" reg="Chrysogorgia">Chrysogorgia</tp:taxon-name-part> <tp:taxon-name-part taxon-name-part-type="species" reg="ramificans">ramificans</tp:taxon-name-part></tp:taxon-name></italic> sp. nov.: <bold>A</bold> The holotype in situ <bold>B</bold> Close-up of branches and polyps in situ <bold>C</bold> The colony after collection <bold>D</bold> A single polyp under light microscope <bold>E</bold> Single polyp under <abbrev xmlns:xlink="http://www.w3.org/1999/xlink" xlink:title="scanning electron microscopy" id="ABBRID0EVFAE" xlink:type="simple">SEM</abbrev>. Scale bars: 20 cm (<bold>C</bold>); 1 mm (<bold>D, E</bold>).</p></caption><graphic xmlns:xlink="http://www.w3.org/1999/xlink" xlink:href="zookeys-881-091-g002.jpg" position="float" orientation="portrait" xlink:type="simple" id="oo_347793.jpg"><uri content-type="original_file" xlink:type="simple">https://binary.pensoft.net/fig/347793</uri></graphic></fig><fig id="F3" position="float" orientation="portrait"><object-id xmlns:xlink="http://www.w3.org/1999/xlink" content-type="doi" xlink:type="simple">10.3897/zookeys.881.34759.figure3</object-id><object-id xmlns:xlink="http://www.w3.org/1999/xlink" content-type="arpha" xlink:type="simple">A29E08EE-921F-55FB-AB40-EEC5A52D51C0</object-id><label>Figure 3.</label><caption><p>Sclerites of <italic><tp:taxon-name><tp:taxon-name-part taxon-name-part-type="genus" reg="Chrysogorgia">Chrysogorgia</tp:taxon-name-part> <tp:taxon-name-part taxon-name-part-type="species" reg="ramificans">ramificans</tp:taxon-name-part></tp:taxon-name></italic> sp. nov. <bold>A</bold> Sclerites of polyp neck extending to the rachis of tentacles <bold>B</bold> Sclerites in the pinnules <bold>C</bold> Sclerites at the body base <bold>D</bold> Sclerites of coenenchyme. Scale bars: 200 μm (<bold>A, C, D</bold>); 50 μm (<bold>B</bold>).</p></caption><graphic xmlns:xlink="http://www.w3.org/1999/xlink" xlink:href="zookeys-881-091-g003.jpg" position="float" orientation="portrait" xlink:type="simple" id="oo_347794.jpg"><uri content-type="original_file" xlink:type="simple">https://binary.pensoft.net/fig/347794</uri></graphic></fig></tp:treatment-sec><tp:treatment-sec sec-type="etymology" id="SECID0EGHAE"><title>Etymology.</title><p>The Latin adjective <italic><tp:taxon-name><tp:taxon-name-part taxon-name-part-type="genus" reg="Chrysogorgia"/><tp:taxon-name-part taxon-name-part-type="species" reg="ramificans">ramificans</tp:taxon-name-part></tp:taxon-name></italic> (branching) refers to the ramous structure of the stem.</p></tp:treatment-sec><tp:treatment-sec sec-type="distribution" id="SECID0EWHAE"><title>Distribution.</title><p>Found only from the Kocebu Guyot with water depth of 1831 m.</p></tp:treatment-sec><tp:treatment-sec sec-type="habitat" id="SECID0E2HAE"><title>Habitat.</title><p>Colony attached to a rocky substrate with a small, oval-shaped holdfast (Fig. <xref ref-type="fig" rid="F2">2A</xref>).</p></tp:treatment-sec><tp:treatment-sec sec-type="remarks" id="SECID0EFIAE"><title>Remarks.</title><p><italic><tp:taxon-name><tp:taxon-name-part taxon-name-part-type="genus" reg="Chrysogorgia">Chrysogorgia</tp:taxon-name-part> <tp:taxon-name-part taxon-name-part-type="species" reg="ramificans">ramificans</tp:taxon-name-part></tp:taxon-name></italic> sp. nov. differs from all known congeners by its main stem, with 2/5R branching sequence, forming two large bottlebrush-shaped branches with 1/3R branching sequence (<xref ref-type="bibr" rid="B4">Cairns 2001</xref>, <xref ref-type="bibr" rid="B6">2018</xref>; <xref ref-type="bibr" rid="B19">Pante and Watling 2011</xref>). The new species belongs to the <italic><tp:taxon-name><tp:taxon-name-part taxon-name-part-type="genus" reg="Chrysogorgia">Chrysogorgia</tp:taxon-name-part></tp:taxon-name></italic> “group A, Spiculosae”, in which it mostly resembles <italic><tp:taxon-name><tp:taxon-name-part taxon-name-part-type="genus" reg="Chrysogorgia">C.</tp:taxon-name-part> <tp:taxon-name-part taxon-name-part-type="species" reg="monticola">monticola</tp:taxon-name-part></tp:taxon-name></italic> Cairns, 2007. However, <italic><tp:taxon-name><tp:taxon-name-part taxon-name-part-type="genus" reg="Chrysogorgia">C.</tp:taxon-name-part> <tp:taxon-name-part taxon-name-part-type="species" reg="ramificans">ramificans</tp:taxon-name-part></tp:taxon-name></italic> sp. nov. differs from <italic><tp:taxon-name><tp:taxon-name-part taxon-name-part-type="genus" reg="Chrysogorgia">C.</tp:taxon-name-part> <tp:taxon-name-part taxon-name-part-type="species" reg="monticola">monticola</tp:taxon-name-part></tp:taxon-name></italic> by the much longer interval of adjacent branches (8–12 mm vs. 4–5 mm), longer first internode of branch (20–30 mm vs. 12 mm), larger polyps (2–4 mm vs. 1.1 mm in height), much wider rods (109–180 μm vs. 50–80 μm) with thick ends and warty surface in the body walls (vs. with thin ends and usually smooth surface), and small and unbranched rods at the tentacle base (vs. large and lobed) (<xref ref-type="bibr" rid="B5">Cairns 2007</xref>).</p><p>Within the group A, <italic><tp:taxon-name><tp:taxon-name-part taxon-name-part-type="genus" reg="Chrysogorgia">Chrysogorgia</tp:taxon-name-part> <tp:taxon-name-part taxon-name-part-type="species" reg="ramificans">ramificans</tp:taxon-name-part></tp:taxon-name></italic> sp. nov. is also similar to <italic><tp:taxon-name><tp:taxon-name-part taxon-name-part-type="genus" reg="Chrysogorgia">C.</tp:taxon-name-part> <tp:taxon-name-part taxon-name-part-type="species" reg="arborescens">arborescens</tp:taxon-name-part></tp:taxon-name></italic> Nutting, 1908, <italic><tp:taxon-name><tp:taxon-name-part taxon-name-part-type="genus" reg="Chrysogorgia">C.</tp:taxon-name-part> <tp:taxon-name-part taxon-name-part-type="species" reg="tuberculata">tuberculata</tp:taxon-name-part></tp:taxon-name></italic> Cordeiro et al., 2015 and <italic><tp:taxon-name><tp:taxon-name-part taxon-name-part-type="genus" reg="Chrysogorgia">C.</tp:taxon-name-part> <tp:taxon-name-part taxon-name-part-type="species" reg="terasticha">terasticha</tp:taxon-name-part></tp:taxon-name></italic> Versluys, 1902. However, the new species differs from <italic><tp:taxon-name><tp:taxon-name-part taxon-name-part-type="genus" reg="Chrysogorgia">C.</tp:taxon-name-part> <tp:taxon-name-part taxon-name-part-type="species" reg="arborescens">arborescens</tp:taxon-name-part></tp:taxon-name></italic> by its much longer interval of adjacent branches (8–12 mm vs. 3 mm), the higher number of polyps in the distal branchlets (up to 8 vs. 2), and usually regular sclerites (vs. irregular) (<xref ref-type="bibr" rid="B18">Nutting 1908</xref>). It differs from <italic><tp:taxon-name><tp:taxon-name-part taxon-name-part-type="genus" reg="Chrysogorgia">C.</tp:taxon-name-part> <tp:taxon-name-part taxon-name-part-type="species" reg="tuberculata">tuberculata</tp:taxon-name-part></tp:taxon-name></italic> by the larger orthostiche intervals (30–50 mm vs. 8–23 mm), rods with numerous coarse warts (vs. spindles with acute and sparse warts), rods present in tentacles (vs. only scales), and scales in coenenchyme with inconspicuous warts (vs. prominent) (<xref ref-type="bibr" rid="B7">Cordeiro et al. 2015</xref>). The new species can be easily distinguished from <italic><tp:taxon-name><tp:taxon-name-part taxon-name-part-type="genus" reg="Chrysogorgia">C.</tp:taxon-name-part> <tp:taxon-name-part taxon-name-part-type="species" reg="terasticha">terasticha</tp:taxon-name-part></tp:taxon-name></italic> by its branching sequence (1/3R at top and 2/5R at bottom vs. 1/4L), larger orthostiche intervals (30–50 mm vs. no more than 8 mm), no nematozooids in coenenchyme (vs. many), larger polyps (2–4 mm vs. no more than 1.6 mm), larger rods with various ends (vs. smaller with rounded ends), and the absence of scales at the polyp base (vs. presence) (<xref ref-type="bibr" rid="B24">Versluys 1902</xref>).</p></tp:treatment-sec><ref-list><ref id="B4"><mixed-citation xmlns:xlink="http://www.w3.org/1999/xlink" xlink:type="simple"><person-group><name name-style="western"><surname>Cairns</surname><given-names>SD</given-names></name></person-group> (<year>2001</year>) Studies on western Atlantic <tp:taxon-name><tp:taxon-name-part taxon-name-part-type="subclass">Octocorallia</tp:taxon-name-part></tp:taxon-name> (<tp:taxon-name><tp:taxon-name-part taxon-name-part-type="order">Gorgonacea</tp:taxon-name-part></tp:taxon-name>: <tp:taxon-name><tp:taxon-name-part taxon-name-part-type="family">Ellisellidae</tp:taxon-name-part></tp:taxon-name>). Part 1: The genus <italic><tp:taxon-name><tp:taxon-name-part taxon-name-part-type="genus">Chrysogorgia</tp:taxon-name-part></tp:taxon-name></italic> Duchassaing &amp; Michelotti, 1864. Proceedings of the Biological Society of Washington 114(3): 746–787. <ext-link xlink:type="simple" ext-link-type="doi" xlink:href="10.2988/0006-324X(2007)120[243:SOWAOG]2.0.CO;2">https://doi.org/10.2988/0006-324X(2007)120[243:SOWAOG]2.0.CO;2</ext-link></mixed-citation></ref><ref id="B6"><mixed-citation xmlns:xlink="http://www.w3.org/1999/xlink" xlink:type="simple"><person-group><name name-style="western"><surname>Cairns</surname><given-names>SD</given-names></name></person-group> (<year>2018</year>) <article-title>Deep-Water Octocorals (<tp:taxon-name><tp:taxon-name-part taxon-name-part-type="phylum">Cnidaria</tp:taxon-name-part></tp:taxon-name>, <tp:taxon-name><tp:taxon-name-part taxon-name-part-type="class">Anthozoa</tp:taxon-name-part></tp:taxon-name>) from the Galápagos and Cocos Islands. Part 1: Suborder <tp:taxon-name><tp:taxon-name-part taxon-name-part-type="suborder">Calcaxonia</tp:taxon-name-part></tp:taxon-name>.</article-title><source>ZooKeys</source><volume>729</volume>: <fpage>1</fpage>–<lpage>46</lpage>. <ext-link xlink:type="simple" ext-link-type="doi" xlink:href="10.3897/zookeys.729.21779">https://doi.org/10.3897/zookeys.729.21779</ext-link></mixed-citation></ref><ref id="B19"><mixed-citation xmlns:xlink="http://www.w3.org/1999/xlink" xlink:type="simple"><person-group><name name-style="western"><surname>Pante</surname><given-names>E</given-names></name><name name-style="western"><surname>Watling</surname><given-names>L</given-names></name></person-group> (<year>2011</year>) <article-title><italic><tp:taxon-name><tp:taxon-name-part taxon-name-part-type="genus">Chrysogorgia</tp:taxon-name-part></tp:taxon-name></italic> from the New England and Corner Seamounts: Atlantic-Pacific connections.</article-title><source>Journal of the Marine Biological Association of the United Kingdom</source><volume>92</volume>(<issue>5</issue>): <fpage>911</fpage>–<lpage>927</lpage>. <ext-link xlink:type="simple" ext-link-type="doi" xlink:href="10.1017/S0025315411001354">http://doi.org/10.1017/S0025315411001354</ext-link></mixed-citation></ref><ref id="B5"><mixed-citation xmlns:xlink="http://www.w3.org/1999/xlink" xlink:type="simple"><person-group><name name-style="western"><surname>Cairns</surname><given-names>SD</given-names></name></person-group> (<year>2007</year>) <article-title>Calcaxonian Octocorals (<tp:taxon-name><tp:taxon-name-part taxon-name-part-type="phylum">Cnidaria</tp:taxon-name-part></tp:taxon-name>: <tp:taxon-name><tp:taxon-name-part taxon-name-part-type="class">Anthozoa</tp:taxon-name-part></tp:taxon-name>) from the Eastern Pacific seamounts.</article-title><source>Proceedings of the California Academy of Sciences</source><volume>58</volume>(<issue>25</issue>): <fpage>511</fpage>–<lpage>541</lpage>.</mixed-citation></ref><ref id="B18"><mixed-citation xmlns:xlink="http://www.w3.org/1999/xlink" xlink:type="simple"><person-group><name name-style="western"><surname>Nutting</surname><given-names>CC</given-names></name></person-group> (<year>1908</year>) <article-title>Descriptions of the <tp:taxon-name><tp:taxon-name-part taxon-name-part-type="subclass">Alcyonaria</tp:taxon-name-part></tp:taxon-name> collected by the U.S. Bureau of Fisheries steamer Albatross in the vicinity of the Hawaiian Islands in 1902.</article-title><source>Proceedings of the United States National Museum</source><volume>34</volume>: <fpage>543</fpage>–<lpage>601</lpage>. <ext-link xlink:type="simple" ext-link-type="doi" xlink:href="10.5479/si.00963801.341624.543">https://doi.org/10.5479/si.00963801.341624.543</ext-link></mixed-citation></ref><ref id="B7"><mixed-citation xmlns:xlink="http://www.w3.org/1999/xlink" xlink:type="simple"><person-group><name name-style="western"><surname>Cordeiro</surname><given-names>RTS</given-names></name><name name-style="western"><surname>Castro</surname><given-names>CB</given-names></name><name name-style="western"><surname>Pérez</surname><given-names>CD</given-names></name></person-group> (<year>2015</year>) <article-title>Deep-water octocorals (<tp:taxon-name><tp:taxon-name-part taxon-name-part-type="phylum">Cnidaria</tp:taxon-name-part></tp:taxon-name>: <tp:taxon-name><tp:taxon-name-part taxon-name-part-type="subclass">Octocorallia</tp:taxon-name-part></tp:taxon-name>) from Brazil: family <tp:taxon-name><tp:taxon-name-part taxon-name-part-type="family">Chrysogorgiidae</tp:taxon-name-part></tp:taxon-name> Verrill, 1883.</article-title><source>Zootaxa</source><volume>4058</volume>(<issue>1</issue>): <fpage>81</fpage>–<lpage>100</lpage>. <ext-link xlink:type="simple" ext-link-type="doi" xlink:href="10.11646/zootaxa.4058.1.4">https://doi.org/10.11646/zootaxa.4058.1.4</ext-link></mixed-citation></ref><ref id="B24"><mixed-citation xmlns:xlink="http://www.w3.org/1999/xlink" xlink:type="simple"><person-group><name name-style="western"><surname>Versluys</surname><given-names>J</given-names></name></person-group> (<year>1902</year>) <article-title>Die Gorgoniden der Siboga-Expedition. 1. Die Chrysogorgiiden.</article-title><source>Siboga Expeditie</source><volume>13</volume>: <fpage>1</fpage>–<lpage>120</lpage>.</mixed-citation></ref></ref-list></tp:taxon-treatment>
