# Supplementary material for: Morphology and phylogenetic analysis of two new deep-sea species of Chrysogorgia (Cnidaria, Octocorallia, Chrysogorgiidae) from Kocebu Guyot (Magellan seamounts) in the Pacific Ocean
Source: Zookeys. 2019 Oct 17;881:91–107. doi: 10.3897/zookeys.881.34759 (PMC6813173; doi:10.3897/zookeys.881.34759)
Supplement: XML Treatment for Chrysogorgia binata [file zookeys.881.34759-treatment2.xml]

<!DOCTYPE tp:taxon-treatment
  PUBLIC "-//TaxonX//DTD Taxonomic Treatment Publishing DTD v0 20100105//EN" "tax-treatment-NSO.dtd">
<tp:taxon-treatment xmlns:tp="http://www.plazi.org/taxpub"><tp:treatment-meta><kwd-group><label>Taxon classification</label><kwd><named-content xmlns:xlink="http://www.w3.org/1999/xlink" content-type="kingdom">Animalia</named-content></kwd><kwd><named-content xmlns:xlink="http://www.w3.org/1999/xlink" content-type="order">Alcyonacea</named-content></kwd><kwd><named-content xmlns:xlink="http://www.w3.org/1999/xlink" content-type="family">Chrysogorgiidae</named-content></kwd></kwd-group><mixed-citation publication-type="journal"><person-group><name><surname>Xu</surname><given-names>Yu</given-names></name><name><surname>Li</surname><given-names>Yang</given-names></name><name><surname>Zhan</surname><given-names>Zifeng</given-names></name><name><surname>Xu</surname><given-names>Kuidong</given-names></name></person-group><article-title>Morphology and phylogenetic analysis of two new deep-sea species of <italic><tp:taxon-name><tp:taxon-name-part taxon-name-part-type="genus" reg="Chrysogorgia">Chrysogorgia</tp:taxon-name-part></tp:taxon-name></italic> (<tp:taxon-name><tp:taxon-name-part taxon-name-part-type="phylum">Cnidaria</tp:taxon-name-part></tp:taxon-name>, <tp:taxon-name><tp:taxon-name-part taxon-name-part-type="subclass">Octocorallia</tp:taxon-name-part></tp:taxon-name>, <tp:taxon-name><tp:taxon-name-part taxon-name-part-type="family">Chrysogorgiidae</tp:taxon-name-part></tp:taxon-name>) from Kocebu Guyot (Magellan seamounts) in the Pacific Ocean</article-title><source>Zookeys</source><day>17</day><month>10</month><year>2019</year><volume>881</volume><fpage>91</fpage><lpage>107</lpage><pub-id pub-id-type="doi">10.3897/zookeys.881.34759</pub-id></mixed-citation></tp:treatment-meta><tp:nomenclature><tp:taxon-name><object-id xmlns:xlink="http://www.w3.org/1999/xlink" content-type="arpha" xlink:type="simple">8ED780A7-873E-52C0-B6CF-7DEDE269AA39</object-id>
                <tp:taxon-name-part taxon-name-part-type="genus" reg="Chrysogorgia">Chrysogorgia</tp:taxon-name-part>
                <tp:taxon-name-part taxon-name-part-type="species" reg="binata">binata</tp:taxon-name-part>
                <object-id xmlns:xlink="http://www.w3.org/1999/xlink" content-type="zoobank" xlink:type="simple">http://zoobank.org/D9FCB01F-49B7-4BBA-B3F0-D40026DB6519</object-id>
              </tp:taxon-name><tp:taxon-status xmlns:xlink="http://www.w3.org/1999/xlink" xlink:type="simple">sp. nov.</tp:taxon-status><xref ref-type="fig" rid="F4">Figs 4</xref><xref ref-type="fig" rid="F5">, 5</xref><xref ref-type="fig" rid="F6">, 6</xref><xref ref-type="fig" rid="F7">, 7</xref><xref ref-type="table" rid="T1">; Table 1</xref></tp:nomenclature><tp:treatment-sec sec-type="Holotype" id="SECID0EJPAE"><title>Holotype.</title><p><ext-link xmlns:xlink="http://www.w3.org/1999/xlink" ext-link-type="gen" xlink:href="MBM286346" xlink:type="simple">MBM286346</ext-link>, station FX-Dive 173 (<named-content xmlns:xlink="http://www.w3.org/1999/xlink" content-type="dwc:verbatimCoordinates" xlink:type="simple"><named-content content-type="geo-json" specific-use="{&#34;type&#34;:&#34;Point&#34;,&#34;coordinates&#34;:[153.165833,17.478167]}" id="NCID0ESPAE" xlink:type="simple">17°28.69'N, 153°09.95'E</named-content></named-content>), Kocebu Guyot, depth 1669 m, 7 April 2018. GenBank accession number: <ext-link xmlns:xlink="http://www.w3.org/1999/xlink" ext-link-type="gen" xlink:href="MK431862" xlink:type="simple">MK431862</ext-link>.</p></tp:treatment-sec><tp:treatment-sec sec-type="diagnosis" id="SECID0EXPAE"><title>Diagnosis.</title><p><italic><tp:taxon-name><tp:taxon-name-part taxon-name-part-type="genus" reg="Chrysogorgia">Chrysogorgia</tp:taxon-name-part></tp:taxon-name></italic> (“group C, Squamosae typicae”) with a biflabellate colony and a short main stem. Polyps 3–5 mm tall. Scales smooth and thin in the basal part of polyps body with various shape, up to 1 mm long. Scales in the upper part of polyps of various shapes, converged to form an inconspicuous and blunt point at the base of a naked tract below each tentacle. Scales bluntly lancet-shaped, often with numerous coarse granules, longitudinally arranged around both sides of each naked tract. Scales irregular and coarse, usually with lobed edges in the back of tentacles. Scales of coenenchyme slipper-shaped with a medial contraction. Nematozooids absent from coenenchyme.</p></tp:treatment-sec><tp:treatment-sec sec-type="description" id="SECID0EEQAE"><title>Description.</title><p>Specimen with two attached individuals of the crustacean genus <italic><tp:taxon-name><tp:taxon-name-part taxon-name-part-type="genus" reg="Galathea">Galathea</tp:taxon-name-part></tp:taxon-name></italic> Fabricius, 1793 (Fig. <xref ref-type="fig" rid="F4">4C</xref>). Main stem short with a principal bifurcation, forming two roughly parallel, fans (Fig. <xref ref-type="fig" rid="F4">4A, F</xref>). Calcareous holdfast small and white, about 7 mm in diameter (Fig. <xref ref-type="fig" rid="F4">4F</xref>). Major branches of each fan subdivided dichotomously or sympodially. Specimen about 16 cm long and 15 cm wide with a brilliant golden axis, and the stem about 1.5 mm in diameter at base (Fig. <xref ref-type="fig" rid="F4">4C</xref>). Internodes about 5–9 mm long, each with a single polyp except the terminal twigs, which may sometimes have two polyps. Polyps large and orange in situ, about 3–5 mm tall by 1–2 mm wide, with sclerites forming an inconspicuous blunt point at the base of a naked tract below each tentacle (Figs <xref ref-type="fig" rid="F4">4D</xref>, <xref ref-type="fig" rid="F5">5A</xref>). Terminal polyps usually with a long and narrow body (Fig. <xref ref-type="fig" rid="F4">4E</xref>).</p><fig id="F4" position="float" orientation="portrait"><object-id xmlns:xlink="http://www.w3.org/1999/xlink" content-type="doi" xlink:type="simple">10.3897/zookeys.881.34759.figure4</object-id><object-id xmlns:xlink="http://www.w3.org/1999/xlink" content-type="arpha" xlink:type="simple">7B7AC064-25A8-5DE1-9F46-4A5DE16BCF6E</object-id><label>Figure 4.</label><caption><p>External morphology of the holotype and polyps of <italic><tp:taxon-name><tp:taxon-name-part taxon-name-part-type="genus" reg="Chrysogorgia">Chrysogorgia</tp:taxon-name-part> <tp:taxon-name-part taxon-name-part-type="species" reg="binata">binata</tp:taxon-name-part></tp:taxon-name></italic> sp. nov. <bold>A</bold> Two planar fans of the colony after fixation <bold>B</bold> The holotype (arrow) in situ. Laser dots spaced at 33 cm used for measuring dimensions <bold>C</bold> The colony after collection <bold>D</bold> A single polyp under <abbrev xmlns:xlink="http://www.w3.org/1999/xlink" xlink:title="scanning electron microscopy" id="ABBRID0EISAE" xlink:type="simple">SEM</abbrev><bold>E</bold> Single terminal polyp under light microscope <bold>F</bold> Short trunk with the first bifurcation of branches after fixation. Scale bars: 10 cm (<bold>A</bold>); 5 cm (<bold>C</bold>); 1 mm (<bold>D, E</bold>); 1 cm (<bold>F</bold>).</p></caption><graphic xmlns:xlink="http://www.w3.org/1999/xlink" xlink:href="zookeys-881-091-g004.jpg" position="float" orientation="portrait" xlink:type="simple" id="oo_347795.jpg"><uri content-type="original_file" xlink:type="simple">https://binary.pensoft.net/fig/347795</uri></graphic></fig><table-wrap id="T1" position="float" orientation="portrait"><label>Table 1.</label><caption><p>Comparison of <italic><tp:taxon-name><tp:taxon-name-part taxon-name-part-type="genus" reg="Chrysogorgia">Chrysogorgia</tp:taxon-name-part></tp:taxon-name></italic> species with planar structure. “–”means missing data.</p></caption><table id="TID0EUAAG" rules="all"><tbody><tr><th rowspan="1" colspan="1">Characters/Species</th><th rowspan="1" colspan="1"><italic><tp:taxon-name><tp:taxon-name-part taxon-name-part-type="genus" reg="Chrysogorgia">C.</tp:taxon-name-part> <tp:taxon-name-part taxon-name-part-type="species" reg="binata">binata</tp:taxon-name-part></tp:taxon-name></italic> sp. nov.</th><th rowspan="1" colspan="1">
                        <italic><tp:taxon-name><tp:taxon-name-part taxon-name-part-type="genus" reg="Chrysogorgia">C.</tp:taxon-name-part> <tp:taxon-name-part taxon-name-part-type="species" reg="chryseis">chryseis</tp:taxon-name-part></tp:taxon-name></italic>
                      </th><th rowspan="1" colspan="1">
                        <italic><tp:taxon-name><tp:taxon-name-part taxon-name-part-type="genus" reg="Chrysogorgia">C.</tp:taxon-name-part> <tp:taxon-name-part taxon-name-part-type="species" reg="desbonni">desbonni</tp:taxon-name-part></tp:taxon-name></italic>
                      </th><th rowspan="1" colspan="1">
                        <italic><tp:taxon-name><tp:taxon-name-part taxon-name-part-type="genus" reg="Chrysogorgia">C.</tp:taxon-name-part> <tp:taxon-name-part taxon-name-part-type="species" reg="electra">electra</tp:taxon-name-part></tp:taxon-name></italic>
                      </th><th rowspan="1" colspan="1">
                        <italic><tp:taxon-name><tp:taxon-name-part taxon-name-part-type="genus" reg="Chrysogorgia">C.</tp:taxon-name-part> <tp:taxon-name-part taxon-name-part-type="species" reg="pinnata">pinnata</tp:taxon-name-part></tp:taxon-name></italic>
                      </th><th rowspan="1" colspan="1">
                        <italic><tp:taxon-name><tp:taxon-name-part taxon-name-part-type="genus" reg="Chrysogorgia">C.</tp:taxon-name-part> <tp:taxon-name-part taxon-name-part-type="species" reg="scintillans">scintillans</tp:taxon-name-part></tp:taxon-name></italic>
                      </th><th rowspan="1" colspan="1">
                        <italic><tp:taxon-name><tp:taxon-name-part taxon-name-part-type="genus" reg="Chrysogorgia">C.</tp:taxon-name-part> <tp:taxon-name-part taxon-name-part-type="species" reg="stellata">stellata</tp:taxon-name-part></tp:taxon-name></italic>
                      </th><th rowspan="1" colspan="1">
                        <italic><tp:taxon-name><tp:taxon-name-part taxon-name-part-type="genus" reg="Chrysogorgia">C.</tp:taxon-name-part> <tp:taxon-name-part taxon-name-part-type="species" reg="upsilonia">upsilonia</tp:taxon-name-part></tp:taxon-name></italic>
                      </th></tr><tr><td rowspan="1" colspan="1">Group type</td><td rowspan="1" colspan="1">C</td><td rowspan="1" colspan="1">B</td><td rowspan="1" colspan="1">A</td><td rowspan="1" colspan="1">C</td><td rowspan="1" colspan="1">A</td><td rowspan="1" colspan="1">C</td><td rowspan="1" colspan="1">B</td><td rowspan="1" colspan="1">D</td></tr><tr><td rowspan="1" colspan="1">Colony shape</td><td rowspan="1" colspan="1">biflabellate</td><td rowspan="1" colspan="1">biflabellate</td><td rowspan="1" colspan="1">biflabellate</td><td rowspan="1" colspan="1">biflabellate</td><td rowspan="1" colspan="1">flabellate</td><td rowspan="1" colspan="1">biflabellate or multiflabellate</td><td rowspan="1" colspan="1">multiflabellate</td><td rowspan="1" colspan="1">flabellate</td></tr><tr><td rowspan="1" colspan="1">Internode length (mm)</td><td rowspan="1" colspan="1">5–9</td><td rowspan="1" colspan="1">5</td><td rowspan="1" colspan="1">3–4</td><td rowspan="1" colspan="1">6–12</td><td rowspan="1" colspan="1">3–3.5</td><td rowspan="1" colspan="1">6–7</td><td rowspan="1" colspan="1">8–10</td><td rowspan="1" colspan="1">4–30</td></tr><tr><td rowspan="1" colspan="1">Polyp height (mm)</td><td rowspan="1" colspan="1">3–5</td><td rowspan="1" colspan="1">up to 2</td><td rowspan="1" colspan="1">up to 2.8</td><td rowspan="1" colspan="1">1.75–2.00</td><td rowspan="1" colspan="1">up to 2.8</td><td rowspan="1" colspan="1">up to 2.75</td><td rowspan="1" colspan="1">2–4</td><td rowspan="1" colspan="1">up to 4</td></tr><tr><td rowspan="1" colspan="1">Eight points beneath the tentacles</td><td rowspan="1" colspan="1">short and blunt</td><td rowspan="1" colspan="1">long and sharp</td><td rowspan="1" colspan="1">inconspicuous</td><td rowspan="1" colspan="1">inconspicuous</td><td rowspan="1" colspan="1">inconspicuous</td><td rowspan="1" colspan="1">short and blunt</td><td rowspan="1" colspan="1">long and sharp</td><td rowspan="1" colspan="1">inconspicuous</td></tr><tr><td rowspan="1" colspan="1">Sclerites in body wall</td><td rowspan="1" colspan="1">scales various shape with low and broad marginal lobes</td><td rowspan="1" colspan="1">scales terete, tapering smoothly toward pointed ends with weak and broad marginal lobes</td><td rowspan="1" colspan="1">spindles often curved, somewhat flattened</td><td rowspan="1" colspan="1">scales elongate with narrow prominent marginal lobes</td><td rowspan="1" colspan="1">rods elongate with flattened tips</td><td rowspan="1" colspan="1">scales various shape with low and broad marginal lobes</td><td rowspan="1" colspan="1">scales terete with broad marginal lobes</td><td rowspan="1" colspan="1">spindles tuberculate</td></tr><tr><td rowspan="1" colspan="1">Maximum length of scale in body wall (mm)</td><td rowspan="1" colspan="1">0.93</td><td rowspan="1" colspan="1">0.7</td><td rowspan="1" colspan="1">0.75</td><td rowspan="1" colspan="1">0.6</td><td rowspan="1" colspan="1">0.56</td><td rowspan="1" colspan="1">0.65</td><td rowspan="1" colspan="1">1.1</td><td rowspan="1" colspan="1">0.67</td></tr><tr><td rowspan="1" colspan="1">Sclerites in tentacles</td><td rowspan="1" colspan="1">scales</td><td rowspan="1" colspan="1">rods and scales</td><td rowspan="1" colspan="1">rods and scales</td><td rowspan="1" colspan="1">scales</td><td rowspan="1" colspan="1">rods</td><td rowspan="1" colspan="1">scales</td><td rowspan="1" colspan="1">rods and scales</td><td rowspan="1" colspan="1">scales</td></tr><tr><td rowspan="1" colspan="1">Maximum length of rods in tentacles (mm)</td><td rowspan="1" colspan="1">0.65</td><td rowspan="1" colspan="1">0.3</td><td rowspan="1" colspan="1">0.24</td><td rowspan="1" colspan="1">–</td><td rowspan="1" colspan="1">0.21</td><td rowspan="1" colspan="1">–</td><td rowspan="1" colspan="1">0.5</td><td rowspan="1" colspan="1">0.16</td></tr><tr><td rowspan="1" colspan="1">Scale shape in coenenchyme</td><td rowspan="1" colspan="1">mainly slipper shape</td><td rowspan="1" colspan="1">various shape with prominent marginal lobes</td><td rowspan="1" colspan="1">elongate, warty with irregular margins</td><td rowspan="1" colspan="1">elongate, tapered with prominent marginal lobes</td><td rowspan="1" colspan="1">relatively smooth with finely serrate edges</td><td rowspan="1" colspan="1">mainly slipper shape</td><td rowspan="1" colspan="1">elongate with more or less marginal lobes</td><td rowspan="1" colspan="1">with serrate margins</td></tr><tr><td rowspan="1" colspan="1">Nematozooids on stem and large branches</td><td rowspan="1" colspan="1">absent</td><td rowspan="1" colspan="1">absent</td><td rowspan="1" colspan="1">–</td><td rowspan="1" colspan="1">absent</td><td rowspan="1" colspan="1">–</td><td rowspan="1" colspan="1">absent</td><td rowspan="1" colspan="1">conspicuous</td><td rowspan="1" colspan="1">–</td></tr><tr><td rowspan="1" colspan="1">Distribution</td><td rowspan="1" colspan="1">Western Pacific</td><td rowspan="1" colspan="1">Western Pacific</td><td rowspan="1" colspan="1">Western Atlantic</td><td rowspan="1" colspan="1">Western Pacific</td><td rowspan="1" colspan="1">Eastern Pacific</td><td rowspan="1" colspan="1">Central and Eastern Pacific</td><td rowspan="1" colspan="1">Central Pacific</td><td rowspan="1" colspan="1">South Atlantic</td></tr><tr><td rowspan="1" colspan="1">References</td><td rowspan="1" colspan="1">Present study</td><td rowspan="1" colspan="1">
                        <xref ref-type="bibr" rid="B3">Bayer and Stefani 1988</xref>
                      </td><td rowspan="1" colspan="1">
                        <xref ref-type="bibr" rid="B4">Cairns 2001</xref>
                      </td><td rowspan="1" colspan="1">
                        <xref ref-type="bibr" rid="B3">Bayer and Stefani 1988</xref>
                      </td><td rowspan="1" colspan="1">
                        <xref ref-type="bibr" rid="B5">Cairns 2007</xref>
                      </td><td rowspan="1" colspan="1"><xref ref-type="bibr" rid="B3">Bayer and Stefani 1988</xref>, <xref ref-type="bibr" rid="B6">Cairns 2018</xref></td><td rowspan="1" colspan="1"><xref ref-type="bibr" rid="B18">Nutting 1908</xref>, <xref ref-type="bibr" rid="B3">Bayer and Stefani 1988</xref></td><td rowspan="1" colspan="1">
                        <xref ref-type="bibr" rid="B7">Cordeiro et al. 2015</xref>
                      </td></tr></tbody></table></table-wrap><p>In the basal part of the polyp body, the sclerites comprise transversally arranged, large, smooth scales. They represent a variety of shapes, a few with broad marginal lobes, length by width measuring 216–936 × 58–283 μm, with an average of 549 × 166 μm, (Figs <xref ref-type="fig" rid="F5">5B</xref>, <xref ref-type="fig" rid="F6">6A</xref>). There are also scales in the upper part of polyps of various shapes, sometimes thick and with a medial contraction, often sharp at one end , broad and lobed at the other, which combine to form an inconspicuous and blunt point at the base of a naked tract below each tentacle; measuring 275–635 × 77–254 μm, with an average of 451 × 151 μm (Figs <xref ref-type="fig" rid="F5">5B</xref>, <xref ref-type="fig" rid="F6">6B</xref>). Above these points are irregular, elongate or lancet-shaped scales mostly with coarse granules on surface, that are arranged longitudinally around the sides of each naked tract. The scales measure 337–650 × 45–85 μm with an average 431 × 70 μm (Figs <xref ref-type="fig" rid="F5">5B</xref>, <xref ref-type="fig" rid="F7">7A</xref>). The scales in the back of tentacles are coarse, of various shapes, mostly flat and lobed, and densely and transversally arranged, measuring 88–352 × 19–149 μm, with an average of 183 × 55 μm (Figs <xref ref-type="fig" rid="F5">5A</xref>, <xref ref-type="fig" rid="F7">7B</xref>). The scales in the pinnules are curved at an obtuse angle, and are sometimes thick with a few lobes on their edges; measuring 87–196 × 19–34 μm, with an average of 152 × 27 μm (Fig. <xref ref-type="fig" rid="F7">7D</xref>). The scales of the coenenchyme are generally slipper-shaped, some elongate elliptical, occasionally with indentations in their edges, and measure 138–361 × 40–87 μm, with an average of 222 × 56 μm (Fig. <xref ref-type="fig" rid="F7">7C</xref>). The coenenchyme is thin with no nematozooids.</p><fig id="F5" position="float" orientation="portrait"><object-id xmlns:xlink="http://www.w3.org/1999/xlink" content-type="doi" xlink:type="simple">10.3897/zookeys.881.34759.figure5</object-id><object-id xmlns:xlink="http://www.w3.org/1999/xlink" content-type="arpha" xlink:type="simple">1011CF7F-8546-5707-986C-20F7701E5BCC</object-id><label>Figure 5.</label><caption><p>Polyps of <italic><tp:taxon-name><tp:taxon-name-part taxon-name-part-type="genus" reg="Chrysogorgia">Chrysogorgia</tp:taxon-name-part> <tp:taxon-name-part taxon-name-part-type="species" reg="binata">binata</tp:taxon-name-part></tp:taxon-name></italic> sp. nov. <bold>A</bold> Three polyps under <abbrev xmlns:xlink="http://www.w3.org/1999/xlink" xlink:title="scanning electron microscopy" id="ABBRID0E4FAG" xlink:type="simple">SEM</abbrev><bold>B</bold> Head and body of one polyp under <abbrev xmlns:xlink="http://www.w3.org/1999/xlink" xlink:title="scanning electron microscopy" id="ABBRID0EDGAG" xlink:type="simple">SEM</abbrev>. Scale bars: 2 mm (<bold>A</bold>); 1 mm (<bold>B</bold>).</p></caption><graphic xmlns:xlink="http://www.w3.org/1999/xlink" xlink:href="zookeys-881-091-g005.jpg" position="float" orientation="portrait" xlink:type="simple" id="oo_347796.jpg"><uri content-type="original_file" xlink:type="simple">https://binary.pensoft.net/fig/347796</uri></graphic></fig><fig id="F6" position="float" orientation="portrait"><object-id xmlns:xlink="http://www.w3.org/1999/xlink" content-type="doi" xlink:type="simple">10.3897/zookeys.881.34759.figure6</object-id><object-id xmlns:xlink="http://www.w3.org/1999/xlink" content-type="arpha" xlink:type="simple">C0028C65-1F28-5D2E-B537-077816BEF9E2</object-id><label>Figure 6.</label><caption><p>Sclerites of <italic><tp:taxon-name><tp:taxon-name-part taxon-name-part-type="genus" reg="Chrysogorgia">Chrysogorgia</tp:taxon-name-part> <tp:taxon-name-part taxon-name-part-type="species" reg="binata">binata</tp:taxon-name-part></tp:taxon-name></italic> sp. nov. <bold>A</bold> Sclerites in the basal part of the polyp body <bold>B</bold> Sclerites in the point at the base of a naked tract below each tentacle. Scale bar: 300 μm (all at the same scale).</p></caption><graphic xmlns:xlink="http://www.w3.org/1999/xlink" xlink:href="zookeys-881-091-g006.jpg" position="float" orientation="portrait" xlink:type="simple" id="oo_347797.jpg"><uri content-type="original_file" xlink:type="simple">https://binary.pensoft.net/fig/347797</uri></graphic></fig><fig id="F7" position="float" orientation="portrait"><object-id xmlns:xlink="http://www.w3.org/1999/xlink" content-type="doi" xlink:type="simple">10.3897/zookeys.881.34759.figure7</object-id><object-id xmlns:xlink="http://www.w3.org/1999/xlink" content-type="arpha" xlink:type="simple">D5167D3E-5098-5805-A275-CEAA31725E2C</object-id><label>Figure 7.</label><caption><p>Sclerites of <italic><tp:taxon-name><tp:taxon-name-part taxon-name-part-type="genus" reg="Chrysogorgia">Chrysogorgia</tp:taxon-name-part> <tp:taxon-name-part taxon-name-part-type="species" reg="binata">binata</tp:taxon-name-part></tp:taxon-name></italic> sp. nov. <bold>A</bold> Sclerites around the sides of each naked tract <bold>B</bold> Sclerites in the back of tentacles <bold>C</bold> Sclerites of the coenenchyme <bold>D</bold> Sclerites in pinnules. Scale bar: 100 μm (all at the same scale).</p></caption><graphic xmlns:xlink="http://www.w3.org/1999/xlink" xlink:href="zookeys-881-091-g007.jpg" position="float" orientation="portrait" xlink:type="simple" id="oo_347798.jpg"><uri content-type="original_file" xlink:type="simple">https://binary.pensoft.net/fig/347798</uri></graphic></fig></tp:treatment-sec><tp:treatment-sec sec-type="etymology" id="SECID0EMIAG"><title>Etymology.</title><p>The Latin adjective <italic>binatus</italic> (binate) refers to the biflabellate structure of the species.</p></tp:treatment-sec><tp:treatment-sec sec-type="distribution" id="SECID0EUIAG"><title>Distribution.</title><p>Found only from the Kocebu Guyot in the Magellan seamounts with water depth of 1669 m.</p></tp:treatment-sec><tp:treatment-sec sec-type="habitat" id="SECID0EZIAG"><title>Habitat.</title><p>Colony attached to a rocky substrate with a small holdfast (Fig. <xref ref-type="fig" rid="F4">4B</xref>).</p></tp:treatment-sec><tp:treatment-sec sec-type="remarks" id="SECID0EDJAG"><title>Remarks.</title><p>Within the known species of <italic><tp:taxon-name><tp:taxon-name-part taxon-name-part-type="genus" reg="Chrysogorgia">Chrysogorgia</tp:taxon-name-part></tp:taxon-name></italic>, seven species mainly possess a planar structure (Table <xref ref-type="table" rid="T1">1</xref>). Among these, including our specimen, <italic><tp:taxon-name><tp:taxon-name-part taxon-name-part-type="genus" reg="Chrysogorgia">C.</tp:taxon-name-part> <tp:taxon-name-part taxon-name-part-type="species" reg="desbonni">desbonni</tp:taxon-name-part></tp:taxon-name></italic> Duchassaing &amp; Michelotti, 1864 and <italic><tp:taxon-name><tp:taxon-name-part taxon-name-part-type="genus" reg="Chrysogorgia">C.</tp:taxon-name-part> <tp:taxon-name-part taxon-name-part-type="species" reg="pinnata">pinnata</tp:taxon-name-part></tp:taxon-name></italic> Cairns, 2007 belong to the <italic><tp:taxon-name><tp:taxon-name-part taxon-name-part-type="genus" reg="Chrysogorgia">Chrysogorgia</tp:taxon-name-part></tp:taxon-name></italic> “group A, Spiculosae”; <italic><tp:taxon-name><tp:taxon-name-part taxon-name-part-type="genus" reg="Chrysogorgia">Chrysogorgia</tp:taxon-name-part> <tp:taxon-name-part taxon-name-part-type="species" reg="chryseis">chryseis</tp:taxon-name-part></tp:taxon-name></italic> Bayer &amp; Stefani, 1988 and <italic><tp:taxon-name><tp:taxon-name-part taxon-name-part-type="genus" reg="Chrysogorgia">C.</tp:taxon-name-part> <tp:taxon-name-part taxon-name-part-type="species" reg="stellata">stellata</tp:taxon-name-part></tp:taxon-name></italic> Nutting, 1908 belong to the “group B, Squamosae aberrantes”. <italic><tp:taxon-name><tp:taxon-name-part taxon-name-part-type="genus" reg="Chrysogorgia">Chrysogorgia</tp:taxon-name-part> <tp:taxon-name-part taxon-name-part-type="species" reg="binata">binata</tp:taxon-name-part></tp:taxon-name></italic> sp. nov.; <italic><tp:taxon-name><tp:taxon-name-part taxon-name-part-type="genus" reg="Chrysogorgia">C.</tp:taxon-name-part> <tp:taxon-name-part taxon-name-part-type="species" reg="electra">electra</tp:taxon-name-part></tp:taxon-name></italic> Bayer &amp; Stefani, 1988 and <italic><tp:taxon-name><tp:taxon-name-part taxon-name-part-type="genus" reg="Chrysogorgia">C.</tp:taxon-name-part> <tp:taxon-name-part taxon-name-part-type="species" reg="scintillans">scintillans</tp:taxon-name-part></tp:taxon-name></italic> Bayer &amp; Stefani, 1988 belong to the “group C, Squamosae typicae”. The species <italic><tp:taxon-name><tp:taxon-name-part taxon-name-part-type="genus" reg="Chrysogorgia">C.</tp:taxon-name-part> <tp:taxon-name-part taxon-name-part-type="species" reg="upsilonia">upsilonia</tp:taxon-name-part></tp:taxon-name></italic> Cordeiro, Castro &amp; Pérez, 2015 belongs to the “group D, Spiculosae aberrantes”. Based on the arrangement of the sclerites, <italic><tp:taxon-name><tp:taxon-name-part taxon-name-part-type="genus" reg="Chrysogorgia">Chrysogorgia</tp:taxon-name-part> <tp:taxon-name-part taxon-name-part-type="species" reg="binata">binata</tp:taxon-name-part></tp:taxon-name></italic> sp. nov. can easily be distinguished from the species in groups A, B and D.</p><p>Both <italic><tp:taxon-name><tp:taxon-name-part taxon-name-part-type="genus" reg="Chrysogorgia">Chrysogorgia</tp:taxon-name-part> <tp:taxon-name-part taxon-name-part-type="species" reg="binata">binata</tp:taxon-name-part></tp:taxon-name></italic> sp. nov. and <italic><tp:taxon-name><tp:taxon-name-part taxon-name-part-type="genus" reg="Chrysogorgia">C.</tp:taxon-name-part> <tp:taxon-name-part taxon-name-part-type="species" reg="electra">electra</tp:taxon-name-part></tp:taxon-name></italic> have a biflabellate colony. However, the new species differs from the latter by its larger polyps (3–5 mm vs. generally 1.75–2.00 mm in height), eight short and blunt points beneath the tentacles (vs. inconspicuous), scales of various shapes with low and broad marginal lobes in the body wall (vs. elongate with narrow prominent marginal lobes), scales mainly slipper-shaped in coenenchyme (vs. elongate tapered with prominent marginal lobes) (<xref ref-type="bibr" rid="B3">Bayer and Stefani 1988</xref>). <italic><tp:taxon-name><tp:taxon-name-part taxon-name-part-type="genus" reg="Chrysogorgia">Chrysogorgia</tp:taxon-name-part> <tp:taxon-name-part taxon-name-part-type="species" reg="binata">binata</tp:taxon-name-part></tp:taxon-name></italic> sp. nov. differs from <italic><tp:taxon-name><tp:taxon-name-part taxon-name-part-type="genus" reg="Chrysogorgia">C.</tp:taxon-name-part> <tp:taxon-name-part taxon-name-part-type="species" reg="scintillans">scintillans</tp:taxon-name-part></tp:taxon-name></italic> by its larger polyps (3–5 mm vs. up to 2.8 mm in height), larger sclerites in the body wall (maximum length 0.93 mm vs. 0.65 mm), scales in the upper part of polyps (irregular and usually with sharp end vs. regular and usually with smooth end), scales around the sides of each naked tract (lancet-shaped and usually with coarse granules vs. twisted, flat and often lobed) (<xref ref-type="bibr" rid="B3">Bayer and Stefani 1988</xref>, <xref ref-type="bibr" rid="B6">Cairns 2018</xref>).</p></tp:treatment-sec><ref-list><ref id="B3"><mixed-citation xmlns:xlink="http://www.w3.org/1999/xlink" xlink:type="simple"><person-group><name name-style="western"><surname>Bayer</surname><given-names>FM</given-names></name><name name-style="western"><surname>Stefani</surname><given-names>J</given-names></name></person-group> (<year>1988</year>) <article-title>A new species of <italic><tp:taxon-name><tp:taxon-name-part taxon-name-part-type="genus">Chrysogorgia</tp:taxon-name-part></tp:taxon-name></italic> (<tp:taxon-name><tp:taxon-name-part taxon-name-part-type="subclass">Octocorallia</tp:taxon-name-part></tp:taxon-name>: <tp:taxon-name><tp:taxon-name-part taxon-name-part-type="order">Gorgonacea</tp:taxon-name-part></tp:taxon-name>) from New Caledonia, with descriptions of some other species from the western Pacific.</article-title><source>Proceedings of the Biological Society of Washington</source><volume>101</volume>(<issue>2</issue>): <fpage>257</fpage>–<lpage>279</lpage>.</mixed-citation></ref><ref id="B4"><mixed-citation xmlns:xlink="http://www.w3.org/1999/xlink" xlink:type="simple"><person-group><name name-style="western"><surname>Cairns</surname><given-names>SD</given-names></name></person-group> (<year>2001</year>) Studies on western Atlantic <tp:taxon-name><tp:taxon-name-part taxon-name-part-type="subclass">Octocorallia</tp:taxon-name-part></tp:taxon-name> (<tp:taxon-name><tp:taxon-name-part taxon-name-part-type="order">Gorgonacea</tp:taxon-name-part></tp:taxon-name>: <tp:taxon-name><tp:taxon-name-part taxon-name-part-type="family">Ellisellidae</tp:taxon-name-part></tp:taxon-name>). Part 1: The genus <italic><tp:taxon-name><tp:taxon-name-part taxon-name-part-type="genus">Chrysogorgia</tp:taxon-name-part></tp:taxon-name></italic> Duchassaing &amp; Michelotti, 1864. Proceedings of the Biological Society of Washington 114(3): 746–787. <ext-link xlink:type="simple" ext-link-type="doi" xlink:href="10.2988/0006-324X(2007)120[243:SOWAOG]2.0.CO;2">https://doi.org/10.2988/0006-324X(2007)120[243:SOWAOG]2.0.CO;2</ext-link></mixed-citation></ref><ref id="B5"><mixed-citation xmlns:xlink="http://www.w3.org/1999/xlink" xlink:type="simple"><person-group><name name-style="western"><surname>Cairns</surname><given-names>SD</given-names></name></person-group> (<year>2007</year>) <article-title>Calcaxonian Octocorals (<tp:taxon-name><tp:taxon-name-part taxon-name-part-type="phylum">Cnidaria</tp:taxon-name-part></tp:taxon-name>: <tp:taxon-name><tp:taxon-name-part taxon-name-part-type="class">Anthozoa</tp:taxon-name-part></tp:taxon-name>) from the Eastern Pacific seamounts.</article-title><source>Proceedings of the California Academy of Sciences</source><volume>58</volume>(<issue>25</issue>): <fpage>511</fpage>–<lpage>541</lpage>.</mixed-citation></ref><ref id="B6"><mixed-citation xmlns:xlink="http://www.w3.org/1999/xlink" xlink:type="simple"><person-group><name name-style="western"><surname>Cairns</surname><given-names>SD</given-names></name></person-group> (<year>2018</year>) <article-title>Deep-Water Octocorals (<tp:taxon-name><tp:taxon-name-part taxon-name-part-type="phylum">Cnidaria</tp:taxon-name-part></tp:taxon-name>, <tp:taxon-name><tp:taxon-name-part taxon-name-part-type="class">Anthozoa</tp:taxon-name-part></tp:taxon-name>) from the Galápagos and Cocos Islands. Part 1: Suborder <tp:taxon-name><tp:taxon-name-part taxon-name-part-type="suborder">Calcaxonia</tp:taxon-name-part></tp:taxon-name>.</article-title><source>ZooKeys</source><volume>729</volume>: <fpage>1</fpage>–<lpage>46</lpage>. <ext-link xlink:type="simple" ext-link-type="doi" xlink:href="10.3897/zookeys.729.21779">https://doi.org/10.3897/zookeys.729.21779</ext-link></mixed-citation></ref><ref id="B18"><mixed-citation xmlns:xlink="http://www.w3.org/1999/xlink" xlink:type="simple"><person-group><name name-style="western"><surname>Nutting</surname><given-names>CC</given-names></name></person-group> (<year>1908</year>) <article-title>Descriptions of the <tp:taxon-name><tp:taxon-name-part taxon-name-part-type="subclass">Alcyonaria</tp:taxon-name-part></tp:taxon-name> collected by the U.S. Bureau of Fisheries steamer Albatross in the vicinity of the Hawaiian Islands in 1902.</article-title><source>Proceedings of the United States National Museum</source><volume>34</volume>: <fpage>543</fpage>–<lpage>601</lpage>. <ext-link xlink:type="simple" ext-link-type="doi" xlink:href="10.5479/si.00963801.341624.543">https://doi.org/10.5479/si.00963801.341624.543</ext-link></mixed-citation></ref><ref id="B7"><mixed-citation xmlns:xlink="http://www.w3.org/1999/xlink" xlink:type="simple"><person-group><name name-style="western"><surname>Cordeiro</surname><given-names>RTS</given-names></name><name name-style="western"><surname>Castro</surname><given-names>CB</given-names></name><name name-style="western"><surname>Pérez</surname><given-names>CD</given-names></name></person-group> (<year>2015</year>) <article-title>Deep-water octocorals (<tp:taxon-name><tp:taxon-name-part taxon-name-part-type="phylum">Cnidaria</tp:taxon-name-part></tp:taxon-name>: <tp:taxon-name><tp:taxon-name-part taxon-name-part-type="subclass">Octocorallia</tp:taxon-name-part></tp:taxon-name>) from Brazil: family <tp:taxon-name><tp:taxon-name-part taxon-name-part-type="family">Chrysogorgiidae</tp:taxon-name-part></tp:taxon-name> Verrill, 1883.</article-title><source>Zootaxa</source><volume>4058</volume>(<issue>1</issue>): <fpage>81</fpage>–<lpage>100</lpage>. <ext-link xlink:type="simple" ext-link-type="doi" xlink:href="10.11646/zootaxa.4058.1.4">https://doi.org/10.11646/zootaxa.4058.1.4</ext-link></mixed-citation></ref></ref-list></tp:taxon-treatment>
